# Supplementary material for: Effects of Additional Granola in Children’s Breakfast on Nutritional Balance, Sleep and Defecation: An Open-Label Randomized Cross-Over Trial
Source: Children (Basel). 2023 Apr 25;10(5):779. doi: 10.3390/children10050779 (PMC10217378; doi:10.3390/children10050779)
Supplement: Supplementary file 1 [file children-10-00779-s001.zip]

Archive with 1 entries (1 files):
- children-2318682-supplementary.pdf
